# Supplementary material for: Effect of the Storage Conditions and Freezing Speed on the Color and Chlorophyll Profile of Premium Extra Virgin Olive Oils
Source: Foods. 2023 Jan 3;12(1):222. doi: 10.3390/foods12010222 (PMC9819069; doi:10.3390/foods12010222)
Supplement: Supplementary file 1 [file foods-12-00222-s001.zip]

Archive with 1 entries (1 files):
- foods-2068115-supplementary.pdf
